# Supplementary material for: Breast and Colorectal Cancer Screening Utilization after Hurricane María and the COVID-19 Pandemic in Puerto Rico
Source: Int J Environ Res Public Health. 2023 Oct 1;20(19):6870. doi: 10.3390/ijerph20196870 (PMC10572647; doi:10.3390/ijerph20196870)
Supplement: Supplementary file 1 [file ijerph-20-06870-s001.zip]

Archive with 1 entries (1 files):
- ijerph-2562784-supplementary.pdf
